# Supplementary material for: Ryanodine receptor 2 promotes colorectal cancer metastasis by the ROS/BACH1 axis
Source: Mol Oncol. 2022 Dec 21;17(4):695–709. doi: 10.1002/1878-0261.13350 (PMC10061290; doi:10.1002/1878-0261.13350)
Supplement: Supplementary file 7 — Table S2. Materials and primers used in this study. [file MOL2-17-695-s005.xlsx]

## Sheet: Sheet1
Antibody	Manufacture	Catalog number
S100A4 Antibody	affinity	AF5320
CPNE7 Polyclonal Antibody	Proteintech	17396-1-AP
JUN Polyclonal Antibody	Proteintech	24909-1-ap
Phospho-CREB (Ser133) Antibody	AFFINITY	AF3189
Phospho-PKC-pan (Thr497) Antibody	AFFINITY	AF3197
Nrf2 Antibody - N-terminal	AFFINITY	AF0639
RORC Polyclonal Antibody	proteintech	13205-1-AP
STARD8 Polyclonal Antibody	proteintech	13899-1-AP
NHE3 Polyclonal Antibody	proteintech	27190-1-AP
CKMT1A Polyclonal Antibody	proteintech	15346-1-AP
Jagged1 Monoclonal Antibody	proteintech	66890-1-Ig
MAOA Polyclonal Antibody	proteintech	10539-1-AP
Phospho-c-Jun (Ser63) Antibody	affinity	AF3089
NFATC1 Monoclonal Antibody	proteintech	66963-1-Ig
NFATC2 Polyclonal Antibody	proteintech	22023-1-AP
FOS Monoclonal Antibody	proteintech	66590-1-Ig
MAFF Polyclonal Antibody	proteintech	12771-1-AP
MAFK Antibody - N-terminal	affinity	DF13483
Anti-MAFG Polyclonal Antibody	solarbio	K108640P
CAMKV Antibody	Proteintech	14788-1-AP
Phospho-Calmodulin1/2/3 Antibody	affinity	AF3353
MLF2 Polyclonal Antibody	proteintech	11835-1-AP
LZTS1 Polyclonal Antibody	proteintech	20878-1-AP
CXCL1 Polyclonal Antibody	proteintech	12335-1-AP
KISS1 Polyclonal Antibody	proteintech	18375-1-AP
KISS1R Polyclonal Antibody	proteintech	15505-1-AP
PHD3 Polyclonal Antibody	proteintech	18325-1-AP
CaMKIV(Phospho-Thr286) Antibody	absci	AB11287
CAMKK1/2 (Phospho-Ser458/495) Antibody	Absci	AB12492
Troponin C slow skeletal/cardiac (7B9)	Santacruz	sc-52265
other materials
Fluo-4 AM	ThermoFisher	F142012
Fura-2 AM	beyotime	S1052
Transwell with 8.0 mum	corning	3422
D-luciferin	Sciencelight	luc001
TRIzol	invitrogen
S107	TargetMol	T3438

## Sheet: primers
primers for real time quantification	orientation: 5' to 3'
GAPDH forward primer	CCATGGGGAAGGTGAAGGTC
GAPDH reverse primer	GGGATCTCGCTCCTGGAAGA
CKMT1A forward primer	GTGGTGTCTGGAGACCTGTG
CKMT1A reverse primer	CCGGTGCCAATCAGACTTTG
CKMT2 forward primer	GCTCCGGCTTCAAGACACT
CKMT2 reverse primer	ACACACTTTCTGCCGGTTCA
MAOA forward primer	GTGTCAGCCAAAGCATGGAG
MAOA reverse primer	TGGCAGCAGATAGTCCTGAAAT
KISS1 forward primer	AATTCTAGACCCACAGGCCA
KISS1 reverse primer	TCCAGTTGTAGTTCGGCAGG
KISS1R forward primer	TCAGCATCTGGGTAGGCTCT
KISS1R reverse primer	CTGGGGAAGGCCTCACTG
MLF2 forward primer	GGGCTGCAGGTGTGGAG
MLF2 reverse primer	ATTCCCAGCATCCCAAAGGG
EGLN3 forward primer	GGCTTCTGCTACCTGGACAAC
EGLN3 reverse primer	TAGCAAGCCACCATTGCCTTAG

## Sheet: reporter plasmids
Backbone plasmid:M50 Super 8x TOPFlash(addgene:#12456).The original plasmid was cut by SacI and NheI
name	sequence
BACH1 binding site reporter	ATGACTCATgggtaATGACTCATgggtaATGACTCATgggtaATGACTCATgggtaATGACTCATgggtaATGACTCATgggtaATGACTCATgggta
CHX10 binding site reporter	GAAGccaATTAgggtaGAAGccaATTAgggtaGAAGccaATTAgggtaGAAGccaATTAgggtaGAAGccaATTAgggtaGAAGccaATTAgggtaGAAGccaATTAgggtaGAAGccaATTAgggta
SOX9 binding site reporter	ATCAAACgtaAAATGATgggtaATCAAACgtaAAATGATgggtaATCAAACgtaAAATGATgggtaATCAAACgtaAAATGATgggtaATCAAACgtaAAATGATgggtaATCAAACgtaAAATGATgggta
HFH3 binding site reporter	cGTTGTTTATGTAgggtacGTTGTTTATGTAgggtacGTTGTTTATGTAgggtacGTTGTTTATGTAgggtacGTTGTTTATGTAgggtacGTTGTTTATGTAgggta
FREAC7 binding site reporter	GTAAACAgggtaGTAAACAgggtaGTAAACAgggtaGTAAACAgggtaGTAAACAgggtaGTAAACAgggtaGTAAACAgggtaGTAAACAgggtaGTAAACAgggtaGTAAACAgggta
